# Supplementary material for: Artificial neural network identified a 20‐gene panel in predicting immunotherapy response and survival benefits after anti‐PD1/PD‐L1 treatment in glioblastoma patients
Source: Cancer Med. 2024 May 11;13(9):e7218. doi: 10.1002/cam4.7218 (PMC11087814; doi:10.1002/cam4.7218)
Supplement: Supplementary file 1 — Table S1. [file CAM4-13-e7218-s002.xlsx]

## Sheet: eTable 1
Supplementary Table 1. The follow-up information of the glioblastoma patients from ICI-treated and TCGA cohort.
Glioblastoma cohort	Patient ID	OS time	OS status	Response status (ANN predicted)
ICI-treated	P-0000758	1.16667	1	NR
ICI-treated	P-0000818	1.16667	1	R
ICI-treated	P-0001052	0.666667	1	NR
ICI-treated	P-0001388	1.33333	1	NR
ICI-treated	P-0001400	0.25	1	NR
ICI-treated	P-0001406	0.25	1	NR
ICI-treated	P-0001843	0.583333	0	NR
ICI-treated	P-0002015	0.666667	1	NR
ICI-treated	P-0002265	1.75	0	R
ICI-treated	P-0002452	0.5	1	NR
ICI-treated	P-0002633	1.75	1	NR
ICI-treated	P-0002647	0.333333	1	NR
ICI-treated	P-0002836	0.0833333	1	NR
ICI-treated	P-0003350	1.33333	1	NR
ICI-treated	P-0003360	2.41667	0	R
ICI-treated	P-0003456	0.75	1	NR
ICI-treated	P-0003567	1	1	NR
ICI-treated	P-0003783	1.08333	1	NR
ICI-treated	P-0003865	0.5	1	NR
ICI-treated	P-0004778	1.33333	1	NR
ICI-treated	P-0004857	2.75	0	R
ICI-treated	P-0004971	1.41667	1	R
ICI-treated	P-0005141	2.75	0	R
ICI-treated	P-0005254	0.416667	1	NR
ICI-treated	P-0005539	0.666667	1	NR
ICI-treated	P-0005635	0.0833333	0	R
ICI-treated	P-0005912	2.41667	1	NR
ICI-treated	P-0005929	1.25	1	NR
ICI-treated	P-0005963	0.25	1	NR
ICI-treated	P-0006045	1.66667	1	NR
ICI-treated	P-0006416	1.83333	1	NR
ICI-treated	P-0006441	0.666667	1	R
ICI-treated	P-0006500	0.416667	1	NR
ICI-treated	P-0006545	0.333333	1	NR
ICI-treated	P-0006546	2.66667	0	R
ICI-treated	P-0006672	0.583333	1	R
ICI-treated	P-0006970	1	1	NR
ICI-treated	P-0007010	0.416667	1	NR
ICI-treated	P-0007104	1.25	0	R
ICI-treated	P-0007314	0.75	1	NR
ICI-treated	P-0007504	1.33333	1	R
ICI-treated	P-0007693	1.41667	1	NR
ICI-treated	P-0007917	1	1	NR
ICI-treated	P-0008166	1.33333	1	NR
ICI-treated	P-0008257	0.833333	1	NR
ICI-treated	P-0008258	0.166667	1	NR
ICI-treated	P-0008939	1.25	1	NR
ICI-treated	P-0009119	1.5	1	NR
ICI-treated	P-0009365	0.75	1	NR
ICI-treated	P-0009451	1.08333	1	NR
ICI-treated	P-0009711	1.83333	1	NR
ICI-treated	P-0009790	1.33333	1	NR
ICI-treated	P-0010004	0.75	1	NR
ICI-treated	P-0010344	0.166667	1	NR
ICI-treated	P-0010380	0.416667	1	NR
ICI-treated	P-0010556	1.25	1	NR
ICI-treated	P-0010613	0.25	0	NR
ICI-treated	P-0011119	1.66667	1	NR
ICI-treated	P-0011219	1.08333	1	NR
ICI-treated	P-0011401	1.58333	1	NR
ICI-treated	P-0012687	0.833333	1	R
ICI-treated	P-0013204	1.25	0	R
ICI-treated	P-0013259	1.08333	1	NR
ICI-treated	P-0013294	0.333333	1	NR
ICI-treated	P-0013347	1.16667	1	NR
ICI-treated	P-0013380	1.41667	0	R
ICI-treated	P-0013506	0.666667	0	NR
ICI-treated	P-0013938	1.75	1	NR
ICI-treated	P-0014006	1.5	1	NR
ICI-treated	P-0014071	0.5	1	NR
ICI-treated	P-0014099	0.5	1	NR
ICI-treated	P-0014220	1.16667	0	NR
ICI-treated	P-0014677	1.41667	0	R
ICI-treated	P-0015289	1.33333	0	R
ICI-treated	P-0015346	0.666667	0	R
ICI-treated	P-0015573	0.666667	0	NR
ICI-treated	P-0015603	1.16667	0	NR
ICI-treated	P-0016048	1	1	NR
ICI-treated	P-0016238	1.91667	0	R
ICI-treated	P-0016256	0.416667	1	NR
ICI-treated	P-0016691	1.08333	0	NR
TCGA	TCGA-02-0003	0.394521	1	NR
TCGA	TCGA-02-0033	0.235616	1	NR
TCGA	TCGA-02-0047	1.2274	1	NR
TCGA	TCGA-02-0055	0.208219	1	NR
TCGA	TCGA-02-2466	1.4	1	NR
TCGA	TCGA-02-2470	1.07671	1	NR
TCGA	TCGA-02-2483	1.27671	0	R
TCGA	TCGA-02-2485	1.28767	0	NR
TCGA	TCGA-02-2486	1.69315	1	NR
TCGA	TCGA-06-0119	0.224658	1	NR
TCGA	TCGA-06-0122	0.512329	1	NR
TCGA	TCGA-06-0124	1.69863	1	NR
TCGA	TCGA-06-0126	0.578082	1	NR
TCGA	TCGA-06-0128	1.89315	1	NR
TCGA	TCGA-06-0129	2.80548	1	R
TCGA	TCGA-06-0130	1.07945	1	R
TCGA	TCGA-06-0132	2.11233	1	NR
TCGA	TCGA-06-0137	2.22466	1	NR
TCGA	TCGA-06-0140	0.0164384	1	NR
TCGA	TCGA-06-0141	0.857534	1	NR
TCGA	TCGA-06-0142	0.183562	1	NR
TCGA	TCGA-06-0145	0.194521	1	NR
TCGA	TCGA-06-0152	1.0274	1	NR
TCGA	TCGA-06-0154	1.16164	1	NR
TCGA	TCGA-06-0155	0.871233	1	NR
TCGA	TCGA-06-0157	0.265753	1	NR
TCGA	TCGA-06-0158	0.90137	1	NR
TCGA	TCGA-06-0166	0.487671	1	NR
TCGA	TCGA-06-0167	0.950685	1	NR
TCGA	TCGA-06-0168	1.63836	1	NR
TCGA	TCGA-06-0169	0.273973	1	NR
TCGA	TCGA-06-0171	1.09315	1	NR
TCGA	TCGA-06-0173	0.372603	1	NR
TCGA	TCGA-06-0174	0.268493	1	NR
TCGA	TCGA-06-0187	2.26849	1	NR
TCGA	TCGA-06-0189	1.28493	1	NR
TCGA	TCGA-06-0190	0.868493	1	NR
TCGA	TCGA-06-0195	0.616438	1	NR
TCGA	TCGA-06-0209	0.635616	1	NR
TCGA	TCGA-06-0210	0.616438	1	NR
TCGA	TCGA-06-0211	0.986301	1	NR
TCGA	TCGA-06-0213	0.0438356	1	NR
TCGA	TCGA-06-0214	1.25205	1	NR
TCGA	TCGA-06-0216	2.0137	1	NR
TCGA	TCGA-06-0219	0.060274	1	NR
TCGA	TCGA-06-0221	1.65205	1	R
TCGA	TCGA-06-0237	1.13699	1	NR
TCGA	TCGA-06-0238	1.10959	1	NR
TCGA	TCGA-06-0644	1.05205	1	NR
TCGA	TCGA-06-0645	0.479452	1	NR
TCGA	TCGA-06-0646	0.479452	1	NR
TCGA	TCGA-06-0648	0.816438	1	NR
TCGA	TCGA-06-0649	0.175342	1	NR
TCGA	TCGA-06-0650	1.96438	1	NR
TCGA	TCGA-06-0686	1.18356	1	NR
TCGA	TCGA-06-0743	2.2	1	R
TCGA	TCGA-06-0745	0.654795	1	NR
TCGA	TCGA-06-0747	0.224658	1	NR
TCGA	TCGA-06-0749	0.224658	1	NR
TCGA	TCGA-06-0750	0.0767123	1	NR
TCGA	TCGA-06-0877	0.558904	0	NR
TCGA	TCGA-06-0878	0.59726	0	NR
TCGA	TCGA-06-0881	1.38082	1	NR
TCGA	TCGA-06-0882	1.73151	1	NR
TCGA	TCGA-06-0939	2.23014	1	R
TCGA	TCGA-06-1084	1.99452	1	NR
TCGA	TCGA-06-1087	0.336986	1	R
TCGA	TCGA-06-1800	2.23288	1	R
TCGA	TCGA-06-1801	0.986301	1	NR
TCGA	TCGA-06-1802	1.27671	1	R
TCGA	TCGA-06-1804	1.13425	1	NR
TCGA	TCGA-06-1805	2.82466	0	R
TCGA	TCGA-06-1806	1.27671	1	NR
TCGA	TCGA-06-2557	0.090411	1	NR
TCGA	TCGA-06-2558	1.0411	1	NR
TCGA	TCGA-06-2559	0.410959	1	NR
TCGA	TCGA-06-2561	1.47123	1	NR
TCGA	TCGA-06-2562	1.04658	1	NR
TCGA	TCGA-06-2563	2.55342	0	NR
TCGA	TCGA-06-2564	0.49589	0	NR
TCGA	TCGA-06-2565	1.3863	1	NR
TCGA	TCGA-06-2566	0.49863	1	R
TCGA	TCGA-06-2567	0.364384	1	NR
TCGA	TCGA-06-2569	0.0356164	0	NR
TCGA	TCGA-06-2570	2.62466	0	R
TCGA	TCGA-06-5408	0.978082	1	NR
TCGA	TCGA-06-5410	0.29589	1	NR
TCGA	TCGA-06-5411	0.69589	1	NR
TCGA	TCGA-06-5412	0.378082	1	R
TCGA	TCGA-06-5413	0.734247	0	NR
TCGA	TCGA-06-5414	0.747945	0	NR
TCGA	TCGA-06-5415	0.712329	0	NR
TCGA	TCGA-06-5416	0.558904	0	NR
TCGA	TCGA-06-5417	0.424658	0	R
TCGA	TCGA-06-5418	0.227397	1	NR
TCGA	TCGA-06-5856	0.312329	1	NR
TCGA	TCGA-06-5858	0.512329	0	NR
TCGA	TCGA-06-5859	0.380822	0	NR
TCGA	TCGA-06-6388	0.435616	1	NR
TCGA	TCGA-06-6389	0.649315	0	R
TCGA	TCGA-06-6390	0.449315	1	NR
TCGA	TCGA-06-6391	0.123288	1	NR
TCGA	TCGA-06-6694	0.613699	1	NR
TCGA	TCGA-06-6695	0.693151	0	NR
TCGA	TCGA-06-6697	1.07123	0	NR
TCGA	TCGA-06-6698	0.39726	0	NR
TCGA	TCGA-06-6699	0.128767	0	NR
TCGA	TCGA-06-6700	0.39726	0	NR
TCGA	TCGA-06-6701	0.413699	0	R
TCGA	TCGA-06-A5U0	2.23288	0	NR
TCGA	TCGA-06-A5U1	0.156164	1	NR
TCGA	TCGA-06-A6S0	0.260274	1	NR
TCGA	TCGA-06-A6S1	0.213699	1	NR
TCGA	TCGA-06-A7TK	1.21644	1	NR
TCGA	TCGA-06-A7TL	1.47671	0	R
TCGA	TCGA-08-0386	1.50137	1	NR
TCGA	TCGA-12-0615	1.27945	1	NR
TCGA	TCGA-12-0616	1.2274	1	NR
TCGA	TCGA-12-0618	1.08219	1	NR
TCGA	TCGA-12-0619	2.90959	0	R
TCGA	TCGA-12-0657	0.00821918	1	NR
TCGA	TCGA-12-0670	2.16438	1	NR
TCGA	TCGA-12-0688	2.22192	1	NR
TCGA	TCGA-12-0691	1.01096	1	NR
TCGA	TCGA-12-0692	0.30411	1	NR
TCGA	TCGA-12-0707	2.36712	1	NR
TCGA	TCGA-12-0775	0.635616	1	NR
TCGA	TCGA-12-0778	1.24384	1	R
TCGA	TCGA-12-0819	2.06575	1	NR
TCGA	TCGA-12-0820	1.53973	1	NR
TCGA	TCGA-12-0821	0.884932	1	NR
TCGA	TCGA-12-0822	1.9589	1	NR
TCGA	TCGA-12-0826	2.31507	1	NR
TCGA	TCGA-12-0828	0.745205	1	NR
TCGA	TCGA-12-0829	1.71507	1	NR
TCGA	TCGA-12-1089	0.484932	1	NR
TCGA	TCGA-12-1092	1.81096	1	R
TCGA	TCGA-12-1093	1.33151	1	NR
TCGA	TCGA-12-1597	1.84932	1	NR
TCGA	TCGA-12-1598	1.30411	1	NR
TCGA	TCGA-12-1599	2.13973	1	NR
TCGA	TCGA-12-1600	1.2274	1	NR
TCGA	TCGA-12-1602	0.564384	1	NR
TCGA	TCGA-12-3648	2.24384	1	NR
TCGA	TCGA-12-3649	1.26849	1	NR
TCGA	TCGA-12-3650	0.912329	1	NR
TCGA	TCGA-12-3651	1.05753	1	NR
TCGA	TCGA-12-3652	2.90959	1	NR
TCGA	TCGA-12-3653	1.21096	1	NR
TCGA	TCGA-12-5295	1.24384	1	NR
TCGA	TCGA-12-5299	0.268493	1	NR
TCGA	TCGA-12-5301	0.169863	1	NR
TCGA	TCGA-14-0736	1.26027	1	NR
TCGA	TCGA-14-0740	0.99726	1	NR
TCGA	TCGA-14-0781	0.0794521	1	NR
TCGA	TCGA-14-0786	1.92055	1	NR
TCGA	TCGA-14-0787	0.186301	1	NR
TCGA	TCGA-14-0789	0.936986	1	NR
TCGA	TCGA-14-0790	1.14795	1	NR
TCGA	TCGA-14-0812	0.271233	1	R
TCGA	TCGA-14-0813	0.112329	1	NR
TCGA	TCGA-14-0817	0.449315	1	NR
TCGA	TCGA-14-0862	0.241096	1	NR
TCGA	TCGA-14-0865	1.37534	1	NR
TCGA	TCGA-14-0866	2.19452	1	NR
TCGA	TCGA-14-0867	0.169863	1	NR
TCGA	TCGA-14-0871	2.41096	1	NR
TCGA	TCGA-14-1034	1.32877	1	NR
TCGA	TCGA-14-1037	1.60822	1	R
TCGA	TCGA-14-1043	0.0657534	1	NR
TCGA	TCGA-14-1395	0.115068	1	NR
TCGA	TCGA-14-1396	0.0931507	1	NR
TCGA	TCGA-14-1451	1.92603	1	NR
TCGA	TCGA-14-1453	0.0958904	1	NR
TCGA	TCGA-14-1455	0.0767123	1	NR
TCGA	TCGA-14-1458	0.556164	1	R
TCGA	TCGA-14-1794	0.0821918	1	NR
TCGA	TCGA-14-1795	0.164384	1	R
TCGA	TCGA-14-1821	1.48219	1	R
TCGA	TCGA-14-1823	1.48767	1	NR
TCGA	TCGA-14-1825	0.635616	1	NR
TCGA	TCGA-14-1827	0.490411	1	NR
TCGA	TCGA-14-1829	0.59726	0	NR
TCGA	TCGA-14-2554	1.45753	1	NR
TCGA	TCGA-14-3476	0.0328767	1	NR
TCGA	TCGA-14-3477	0.315068	0	NR
TCGA	TCGA-14-4157	0.284932	0	R
TCGA	TCGA-15-0742	1.14795	1	NR
TCGA	TCGA-15-1446	1.59178	0	NR
TCGA	TCGA-16-0846	0.326027	1	NR
TCGA	TCGA-16-0848	1.46575	1	NR
TCGA	TCGA-16-0849	2.1726	0	R
TCGA	TCGA-16-0850	1.36438	1	R
TCGA	TCGA-16-0861	0.358904	0	NR
TCGA	TCGA-16-1045	2.41918	1	NR
TCGA	TCGA-16-1048	0.380822	1	NR
TCGA	TCGA-16-1460	0.534247	0	R
TCGA	TCGA-19-0957	1.82466	1	NR
TCGA	TCGA-19-1385	0.89589	1	NR
TCGA	TCGA-19-1386	0.756164	1	NR
TCGA	TCGA-19-1387	0.49589	0	NR
TCGA	TCGA-19-1388	1.07945	1	NR
TCGA	TCGA-19-1389	0.386301	1	NR
TCGA	TCGA-19-1390	2.11507	1	NR
TCGA	TCGA-19-1786	0.59726	0	NR
TCGA	TCGA-19-1787	1.05479	1	NR
TCGA	TCGA-19-1788	0.306849	1	NR
TCGA	TCGA-19-1789	0.271233	1	NR
TCGA	TCGA-19-1790	0.421918	1	NR
TCGA	TCGA-19-1791	0.0109589	0	NR
TCGA	TCGA-19-2619	0.805479	0	NR
TCGA	TCGA-19-2620	0.405479	1	R
TCGA	TCGA-19-2621	0.090411	1	NR
TCGA	TCGA-19-2623	0.627397	0	R
TCGA	TCGA-19-2624	0.0136986	1	NR
TCGA	TCGA-19-2625	0.339726	1	R
TCGA	TCGA-19-2629	2.01918	1	R
TCGA	TCGA-19-2631	0.583562	1	NR
TCGA	TCGA-19-4065	0.586301	0	NR
TCGA	TCGA-19-4068	0.375342	0	NR
TCGA	TCGA-19-5947	0.553425	1	NR
TCGA	TCGA-19-5950	1.43288	1	NR
TCGA	TCGA-19-5951	0.668493	1	NR
TCGA	TCGA-19-5952	1.57534	1	NR
TCGA	TCGA-19-5953	0.394521	1	NR
TCGA	TCGA-19-5954	1.00822	1	R
TCGA	TCGA-19-5955	0.147945	1	NR
TCGA	TCGA-19-5956	1.87397	1	NR
TCGA	TCGA-19-5958	1.1726	1	NR
TCGA	TCGA-19-5959	1.4	1	NR
TCGA	TCGA-19-5960	1.24658	1	NR
TCGA	TCGA-19-A60I	1.48219	0	R
TCGA	TCGA-19-A6J4	0.331507	1	NR
TCGA	TCGA-19-A6J5	2.37808	0	R
TCGA	TCGA-26-1439	1.15616	1	NR
TCGA	TCGA-26-1442	2.61096	0	R
TCGA	TCGA-26-1799	0.780822	1	NR
TCGA	TCGA-26-5132	0.783562	0	R
TCGA	TCGA-26-5133	1.23836	0	NR
TCGA	TCGA-26-5134	0.457534	0	NR
TCGA	TCGA-26-5135	0.739726	1	NR
TCGA	TCGA-26-5136	1.58082	1	NR
TCGA	TCGA-26-5139	0.131507	0	NR
TCGA	TCGA-26-6173	0.660274	0	NR
TCGA	TCGA-26-6174	0.194521	0	NR
TCGA	TCGA-26-A7UX	1.61096	0	NR
TCGA	TCGA-27-1830	0.421918	1	NR
TCGA	TCGA-27-1831	1.38356	1	NR
TCGA	TCGA-27-1832	0.821918	1	NR
TCGA	TCGA-27-1833	2.01918	1	NR
TCGA	TCGA-27-1835	1.77534	1	NR
TCGA	TCGA-27-1836	2.50411	1	NR
TCGA	TCGA-27-1837	1.16986	1	NR
TCGA	TCGA-27-1838	0.958904	1	NR
TCGA	TCGA-27-2518	2.06301	1	NR
TCGA	TCGA-27-2519	1.50685	1	NR
TCGA	TCGA-27-2521	1.39726	1	R
TCGA	TCGA-27-2523	1.33973	1	R
TCGA	TCGA-27-2524	0.632877	1	NR
TCGA	TCGA-27-2526	0.238356	1	NR
TCGA	TCGA-27-2527	1.2	1	NR
TCGA	TCGA-27-2528	1.31507	1	NR
TCGA	TCGA-28-1745	0.945205	0	NR
TCGA	TCGA-28-1746	0.0164384	0	NR
TCGA	TCGA-28-1747	0.210959	1	NR
TCGA	TCGA-28-1749	0.767123	0	NR
TCGA	TCGA-28-1750	0.69589	0	NR
TCGA	TCGA-28-1751	0.635616	0	R
TCGA	TCGA-28-1752	0.706849	0	R
TCGA	TCGA-28-1753	0.10137	0	NR
TCGA	TCGA-28-1755	0.128767	1	NR
TCGA	TCGA-28-1757	0.0109589	0	NR
TCGA	TCGA-28-1760	0.391781	0	NR
TCGA	TCGA-28-2499	0.260274	0	NR
TCGA	TCGA-28-2501	0.235616	0	NR
TCGA	TCGA-28-2502	0.0547945	0	NR
TCGA	TCGA-28-2506	0.561644	0	NR
TCGA	TCGA-28-2509	0.39726	0	R
TCGA	TCGA-28-2510	0.939726	1	NR
TCGA	TCGA-28-2513	0.608219	0	NR
TCGA	TCGA-28-2514	0.438356	0	NR
TCGA	TCGA-28-5204	1.24384	1	NR
TCGA	TCGA-28-5207	0.939726	1	NR
TCGA	TCGA-28-5208	1.49041	1	NR
TCGA	TCGA-28-5209	1.21096	0	NR
TCGA	TCGA-28-5211	0.980822	0	NR
TCGA	TCGA-28-5213	2.60548	0	NR
TCGA	TCGA-28-5214	1.95342	1	NR
TCGA	TCGA-28-5215	0.917808	1	NR
TCGA	TCGA-28-5216	1.13699	0	NR
TCGA	TCGA-28-5218	0.430137	1	NR
TCGA	TCGA-28-5219	1.89041	0	NR
TCGA	TCGA-28-5220	1.06301	1	NR
TCGA	TCGA-28-6450	0.452055	1	NR
TCGA	TCGA-32-1970	1.28219	1	R
TCGA	TCGA-32-1976	0.0410959	1	NR
TCGA	TCGA-32-1977	0.00821918	0	NR
TCGA	TCGA-32-1979	1.62466	1	NR
TCGA	TCGA-32-1980	0.0986301	1	NR
TCGA	TCGA-32-1982	0.389041	1	NR
TCGA	TCGA-32-1986	1.05753	1	NR
TCGA	TCGA-32-1991	1.41096	1	NR
TCGA	TCGA-32-2491	1.01918	1	R
TCGA	TCGA-32-2494	1.73151	1	NR
TCGA	TCGA-32-2495	1.25205	1	NR
TCGA	TCGA-32-2615	1.32877	1	NR
TCGA	TCGA-32-2616	0.613699	1	NR
TCGA	TCGA-32-2632	0.736986	1	R
TCGA	TCGA-32-2634	1.89863	0	R
TCGA	TCGA-32-2638	2.09863	1	NR
TCGA	TCGA-32-4208	1.76164	0	R
TCGA	TCGA-32-4209	1.69315	1	NR
TCGA	TCGA-32-4210	0.309589	1	NR
TCGA	TCGA-32-4211	1.04932	1	NR
TCGA	TCGA-32-4213	1.65479	0	R
TCGA	TCGA-32-4719	0.90411	1	R
TCGA	TCGA-32-5222	1.60274	1	NR
TCGA	TCGA-41-2571	0.0712329	1	NR
TCGA	TCGA-41-2572	1.11233	1	NR
TCGA	TCGA-41-2573	0.745205	0	NR
TCGA	TCGA-41-2575	0.794521	1	NR
TCGA	TCGA-41-3392	0.0821918	1	NR
TCGA	TCGA-41-3393	0.369863	1	NR
TCGA	TCGA-41-3915	0.986301	1	NR
TCGA	TCGA-41-4097	0.0164384	1	NR
TCGA	TCGA-41-5651	1.26027	1	NR
TCGA	TCGA-41-6646	1.03836	1	NR
TCGA	TCGA-4W-AA9R	0.339726	0	NR
TCGA	TCGA-4W-AA9S	0.120548	0	NR
TCGA	TCGA-4W-AA9T	2.13151	0	NR
TCGA	TCGA-74-6573	0.287671	1	NR
TCGA	TCGA-74-6575	1.74247	0	NR
TCGA	TCGA-74-6577	0.361644	0	NR
TCGA	TCGA-74-6578	1.19452	0	NR
TCGA	TCGA-74-6581	0.684932	0	NR
TCGA	TCGA-74-6584	0.624658	0	NR
TCGA	TCGA-76-4925	0.4	1	NR
TCGA	TCGA-76-4926	0.378082	1	NR
TCGA	TCGA-76-4927	1.46575	1	NR
TCGA	TCGA-76-4928	0.257534	1	NR
TCGA	TCGA-76-4929	0.30411	1	NR
TCGA	TCGA-76-4931	0.764384	1	NR
TCGA	TCGA-76-4934	0.210959	1	NR
TCGA	TCGA-76-6191	1.39178	1	NR
TCGA	TCGA-76-6192	0.273973	1	NR
TCGA	TCGA-76-6193	0.224658	1	R
TCGA	TCGA-76-6280	0.947945	1	NR
TCGA	TCGA-76-6282	1.42192	1	NR
TCGA	TCGA-76-6283	0.452055	1	R
TCGA	TCGA-76-6285	0.69589	1	NR
TCGA	TCGA-76-6286	1.74795	1	R
TCGA	TCGA-76-6656	0.40274	1	NR
TCGA	TCGA-76-6657	0.419178	1	NR
TCGA	TCGA-76-6660	0.312329	1	NR
TCGA	TCGA-76-6661	1.99178	1	NR
TCGA	TCGA-76-6662	2.87123	1	R
TCGA	TCGA-76-6663	1.55342	1	NR
TCGA	TCGA-81-5910	0.134247	1	NR
TCGA	TCGA-81-5911	1.47671	0	R
TCGA	TCGA-87-5896	2.19178	0	NR
TCGA	TCGA-OX-A56R	0.493151	1	NR
TCGA	TCGA-RR-A6KA	0.523288	1	NR
TCGA	TCGA-RR-A6KB	0	0	R
TCGA	TCGA-RR-A6KC	1.71233	1	NR
