# Supplementary material for: Artificial neural network identified a 20‐gene panel in predicting immunotherapy response and survival benefits after anti‐PD1/PD‐L1 treatment in glioblastoma patients
Source: Cancer Med. 2024 May 11;13(9):e7218. doi: 10.1002/cam4.7218 (PMC11087814; doi:10.1002/cam4.7218)
Supplement: Supplementary file 2 — Table S2. [file CAM4-13-e7218-s001.xlsx]

## Sheet: result_matrix
Supplementary Table 2. Weights of nodes in ANN.
node	weight
Intercept.to.1layhid1	-1.03794
PTPN11.to.1layhid1	-2.43018
ALK.to.1layhid1	3.75871
ATRX.to.1layhid1	1.93891
SETD2.to.1layhid1	2.32929
MET.to.1layhid1	3.91506
RUNX1.to.1layhid1	2.66092
NF1.to.1layhid1	-0.0598612
BCOR.to.1layhid1	1.51315
ERG.to.1layhid1	-2.64566
ERBB3.to.1layhid1	3.42408
CDKN1B.to.1layhid1	-1.84019
ACVR1.to.1layhid1	2.60077
RB1.to.1layhid1	-0.813801
FAT1.to.1layhid1	1.64416
TERT.to.1layhid1	1.13598
IDH1.to.1layhid1	-1.70215
ERCC5.to.1layhid1	0.233383
ATM.to.1layhid1	2.90136
PIK3R2.to.1layhid1	-2.67279
SOCS1.to.1layhid1	1.13218
Intercept.to.1layhid2	-0.316485
PTPN11.to.1layhid2	-3.226
ALK.to.1layhid2	1.47111
ATRX.to.1layhid2	0.787438
SETD2.to.1layhid2	0.513307
MET.to.1layhid2	3.03779
RUNX1.to.1layhid2	2.35337
NF1.to.1layhid2	1.06186
BCOR.to.1layhid2	3.45381
ERG.to.1layhid2	-1.77354
ERBB3.to.1layhid2	1.90493
CDKN1B.to.1layhid2	-1.30487
ACVR1.to.1layhid2	3.07813
RB1.to.1layhid2	-0.178419
FAT1.to.1layhid2	2.88864
TERT.to.1layhid2	0.256898
IDH1.to.1layhid2	-2.26191
ERCC5.to.1layhid2	1.89404
ATM.to.1layhid2	1.81953
PIK3R2.to.1layhid2	-2.89471
SOCS1.to.1layhid2	1.99208
Intercept.to.1layhid3	-1.2628
PTPN11.to.1layhid3	2.90643
ALK.to.1layhid3	0.470485
ATRX.to.1layhid3	-1.19985
SETD2.to.1layhid3	-1.14036
MET.to.1layhid3	-1.20413
RUNX1.to.1layhid3	0.042488
NF1.to.1layhid3	0.252756
BCOR.to.1layhid3	-0.484159
ERG.to.1layhid3	0.70893
ERBB3.to.1layhid3	-0.780348
CDKN1B.to.1layhid3	2.10608
ACVR1.to.1layhid3	-0.963248
RB1.to.1layhid3	2.25395
FAT1.to.1layhid3	-2.28623
TERT.to.1layhid3	0.587214
IDH1.to.1layhid3	0.861331
ERCC5.to.1layhid3	-0.521536
ATM.to.1layhid3	-0.357838
PIK3R2.to.1layhid3	0.235154
SOCS1.to.1layhid3	-1.07068
Intercept.to.1layhid4	-0.507535
PTPN11.to.1layhid4	1.12821
ALK.to.1layhid4	-1.89647
ATRX.to.1layhid4	-0.964267
SETD2.to.1layhid4	-2.147
MET.to.1layhid4	-1.27773
RUNX1.to.1layhid4	-0.149915
NF1.to.1layhid4	-0.656181
BCOR.to.1layhid4	-4.50917
ERG.to.1layhid4	3.20574
ERBB3.to.1layhid4	-2.9092
CDKN1B.to.1layhid4	1.51199
ACVR1.to.1layhid4	-1.17443
RB1.to.1layhid4	0.683966
FAT1.to.1layhid4	-3.42072
TERT.to.1layhid4	0.700897
IDH1.to.1layhid4	2.06111
ERCC5.to.1layhid4	-2.19424
ATM.to.1layhid4	-1.81472
PIK3R2.to.1layhid4	1.82934
SOCS1.to.1layhid4	-1.55562
Intercept.to.1layhid5	0.422563
PTPN11.to.1layhid5	-1.86822
ALK.to.1layhid5	3.29684
ATRX.to.1layhid5	1.84766
SETD2.to.1layhid5	1.87407
MET.to.1layhid5	3.34881
RUNX1.to.1layhid5	3.1935
NF1.to.1layhid5	1.31853
BCOR.to.1layhid5	2.43873
ERG.to.1layhid5	-2.82791
ERBB3.to.1layhid5	3.56065
CDKN1B.to.1layhid5	-2.80026
ACVR1.to.1layhid5	4.38733
RB1.to.1layhid5	-0.667389
FAT1.to.1layhid5	1.9643
TERT.to.1layhid5	-0.750271
IDH1.to.1layhid5	-2.91041
ERCC5.to.1layhid5	2.45688
ATM.to.1layhid5	1.95331
PIK3R2.to.1layhid5	-2.54754
SOCS1.to.1layhid5	1.24838
Intercept.to.Responder	0.289029
1layhid1.to.Responder	-1.66578
1layhid2.to.Responder	-2.88042
1layhid3.to.Responder	1.48817
1layhid4.to.Responder	3.119
1layhid5.to.Responder	-2.77535
Abbreviations: layhid, hidden layer.
